# Supplementary material for: Impact of Dye Encapsulation in ZIF-8 on CO2, Water, and Wet CO2 Sorption
Source: Molecules. 2023 Oct 12;28(20):7056. doi: 10.3390/molecules28207056 (PMC10609182; doi:10.3390/molecules28207056)
Supplement: Supplementary file 1 [file molecules-28-07056-s001.zip]

Archive with 1 entries (1 files):
- molecules-2609200-supplementary.pdf
